# Supplementary material for: An Analysis of the Value of Information When Exploring Stochastic, Discrete Multi-Armed Bandits
Source: Entropy (Basel). 2018 Feb 28;20(3):155. doi: 10.3390/e20030155 (PMC7512671; doi:10.3390/e20030155)
Supplement: Supplementary file 1 [file entropy-20-00155-s001.zip]

Archive with 2 entries (2 files):
- Entropy-237049-Supplementary Materials 2.pdf
- Entropy-237049-Supplementary Materials 1.pdf
